# Supplementary material for: Identification of divergent WH2 motifs by HMM-HMM alignments
Source: BMC Res Notes. 2015 Jan 24;8:18. doi: 10.1186/s13104-015-0981-7 (PMC4314737; doi:10.1186/s13104-015-0981-7)
Supplement: Additional file 1: Table S1. — List of all proteins containing newly identified WH2 domains including their sequences. [file 13104_2015_981_MOESM1_ESM.xlsx]

## Sheet: Weiss_WH2_Supplementary_Table_S
Ensembl Identifier	Species	Orthologous group	Dataset according to Table 1	New or already seen in orthologs	position	E-value	Sequence
ENSONIP00000016270	oreochromis_niloticus	3215	vertebra	NEW	404-419	0.00083	EMMERIKKGIVLRPM
ENSSSCP00000011364	sus_scrofa	3215	vertebra	NEW	411-426	0.00083	EMMDRIKKGVHLRPV
ENSSHAP00000004449	sarcophilus_harrisii	3215	vertebra	NEW	398-413	0.00083	EMMDRIRKGVVLRPA
ENSOPRP00000000360	ochotona_princeps	3215	vertebra	NEW	391-406	0.00083	EMMDRIKKGVHLRPV
ENSTNIP00000015938	tetraodon_nigroviridis	3215	vertebra	NEW	373-388	0.00083	EMMERIKLGVVLRPV
ENSP00000347532	homo_sapiens	3215	vertebra	NEW	411-426	0.00083	EMMDRIKKGVHLRPV
ENSPVAP00000007720	pteropus_vampyrus	3215	vertebra	NEW	410-425	0.00083	EMMDRIKKGVHLRPV
ENSEEUP00000005840	erinaceus_europaeus	3215	vertebra	NEW	391-406	0.00083	EMMDRIKKGVHLRPV
ENSPCAP00000003346	procavia_capensis	3215	vertebra	NEW	410-425	0.00083	EMMDRIKKGVHLRPV
ENSXMAP00000001853	xiphophorus_maculatus	3215	vertebra	NEW	420-435	0.00083	EMMERIKRGIVLRPI
ENSPSIP00000015404	pelodiscus_sinensis	3215	vertebra	NEW	377-392	0.00083	EMMDRIKKGVHLRPV
ENSMUSP00000041378	mus_musculus	3215	vertebra	NEW	411-426	0.00083	EMMDRIKKGVHLRPV
ENSPPYP00000003137	pongo_abelii	3215	vertebra	NEW	410-425	0.00083	EMMDRIKKGVHLRPV
ENSTGUP00000011388	taeniopygia_guttata	3215	vertebra	NEW	394-409	0.00083	EMMDRIKKGVHLRPV
ENSRNOP00000061843	rattus_norvegicus	3215	vertebra	NEW	402-417	0.00083	EMMDRIKKGVHLRPV
ENSONIP00000011495	oreochromis_niloticus	3215	vertebra	NEW	411-426	0.00083	NLSCSRFKVFCISPQ
ENSCJAP00000036194	callithrix_jacchus	3215	vertebra	NEW	416-431	0.00083	EMMDRIKKGVHLRPV
ENSGALP00000015053	gallus_gallus	3215	vertebra	NEW	452-467	0.00083	EMMDRIKKGVHLRPV
ENSDARP00000107152	danio_rerio	3215	vertebra	NEW	455-470	0.00083	EMMLRIKKGVQLRPV
ENSLAFP00000018761	loxodonta_africana	3215	vertebra	NEW	413-428	0.00083	EMMDRIKKGVHLRPV
ENSXETP00000031322	xenopus_tropicalis	3215	vertebra	NEW	387-402	0.00083	EMMDRIKRGVPLRPV
ENSGGOP00000012206	gorilla_gorilla	3215	vertebra	NEW	411-426	0.00083	EMMDRIKKGVHLRPV
ENSOGAP00000003075	otolemur_garnettii	3215	vertebra	NEW	413-428	0.00083	EMMDRIKKGVHLRPV
ENSBTAP00000009971	bos_taurus	3215	vertebra	NEW	393-408	0.00083	EMMDRIKKGVHLRPV
ENSSTOP00000023252	ictidomys_tridecemlineatus	3215	vertebra	NEW	448-463	0.00083	EMMDRIKKGVHLRPV
ENSTSYP00000001263	tarsius_syrichta	3215	vertebra	NEW	391-406	0.00083	EMMDRIKKGVHLRPV
ENSECAP00000005566	equus_caballus	3215	vertebra	NEW	411-426	0.00083	EMMDRIKKGVHLRPV
ENSXMAP00000003247	xiphophorus_maculatus	3215	vertebra	NEW	375-390	0.00083	EMMERIKHGVVLRPV
ENSDNOP00000013297	dasypus_novemcinctus	3215	vertebra	NEW	411-426	0.00083	EMMDRIKKGVHLRPV
ENSLACP00000008737	latimeria_chalumnae	3215	vertebra	NEW	385-400	0.00083	EMMERIKHGVVLRPV
ENSMLUP00000014318	myotis_lucifugus	3215	vertebra	NEW	392-407	0.00083	EMMDRIKKGVHLRPV
ENSTRUP00000007443	takifugu_rubripes	3215	vertebra	NEW	380-395	0.00083	EMMERIKHGVVLRPV
ENSONIP00000005410	oreochromis_niloticus	3215	vertebra	NEW	366-381	0.00083	EMMERIKHGVVLRPV
ENSLACP00000011597	latimeria_chalumnae	3215	vertebra	NEW	357-372	0.00083	EMMERIKKGVNLRPV
ENSAMEP00000014837	ailuropoda_melanoleuca	3215	vertebra	NEW	392-407	0.00083	EMMDRIKKGVHLRPV
ENSTTRP00000000352	tursiops_truncatus	3215	vertebra	NEW	391-406	0.00083	EMMDRIKKGVHLRPV
ENSMICP00000014243	microcebus_murinus	3215	vertebra	NEW	391-406	0.00083	EMMDRIKKGVHLRPV
ENSDORP00000006938	dipodomys_ordii	3215	vertebra	NEW	391-406	0.00083	EMMDRIKKGVHLRPV
ENSMGAP00000019399	meleagris_gallopavo	3215	vertebra	NEW	43-58	0.00083	EMMDRIKKGVHLRPV
ENSCPOP00000009872	cavia_porcellus	3215	vertebra	NEW	404-419	0.00083	EMMDRIKKGVHLRPV
ENSPMAP00000001189	petromyzon_marinus	3215	vertebra	NEW	207-222	0.00083	EMMERIRRGVPLKPV
ENSAPLP00000010144	anas_platyrhynchos	3215	vertebra	NEW	393-408	0.00083	EMMDRIKKGVHLRPV
ENSFCAP00000020603	felis_catus	3215	vertebra	NEW	410-425	0.00083	EMMDRIKKGVHLRPV
ENSDARP00000093343	danio_rerio	3215	vertebra	NEW	430-445	0.00083	EMMERIKKGIVLKPV
ENSTBEP00000012260	tupaia_belangeri	3215	vertebra	NEW	381-396	0.00083	ERMNTIKKGVHLRPV
ENSMODP00000011840	monodelphis_domestica	3215	vertebra	NEW	411-426	0.00083	EMMDRIKKGVHLRPV
ENSMMUP00000009946	macaca_mulatta	3215	vertebra	NEW	390-405	0.00083	EMMDRIKKGVHLRPV
ENSNLEP00000020077	nomascus_leucogenys	3215	vertebra	NEW	411-426	0.00083	EMMDRIKKGVHLRPV
ENSMEUP00000012177	macropus_eugenii	3215	vertebra	NEW	411-426	0.00083	EMMDRIKKGVHLRPV
ENSXMAP00000000774	xiphophorus_maculatus	3215	vertebra	NEW	370-385	0.00083	EMMQRIKKGVQLRPV
ENSCHOP00000003919	choloepus_hoffmanni	3215	vertebra	NEW	391-406	0.00083	EMMDRIKKGVHLRPV
ENSOANP00000022293	ornithorhynchus_anatinus	3215	vertebra	NEW	374-389	0.00083	EMMDRIKKGVHLRPV
ENSACAP00000009985	anolis_carolinensis	3215	vertebra	NEW	447-462	0.00083	EMMDRIKKGVHLRPV
ENSFALP00000002295	ficedula_albicollis	3215	vertebra	NEW	394-409	0.00083	EMMDRIKKGVHLRPV
ENSOCUP00000007690	oryctolagus_cuniculus	3215	vertebra	NEW	393-408	0.00083	EMMDRIKKGVHLRPV
ENSMPUP00000003377	mustela_putorius_furo	3215	vertebra	NEW	356-371	0.00083	EMMDRIKKGVHLRPV
ENSVPAP00000002201	vicugna_pacos	3215	vertebra	NEW	411-426	0.00083	EMMDRIKKGVHLRPV
ENSORLP00000001453	oryzias_latipes	3215	vertebra	NEW	103-118	0.00083	VIMAHSASVQKPSLS
ENSSARP00000007465	sorex_araneus	3215	vertebra	NEW	391-406	0.00083	EMMDRIKKGVHLRPV
ENSTNIP00000006131	tetraodon_nigroviridis	3215	vertebra	NEW	439-454	0.00083	EMMARIKKGIVLRPV
ENSPTRP00000057882	pan_troglodytes	3215	vertebra	NEW	411-426	0.00083	EMMDRIKKGVHLRPV
FBpp0138799	drosophila_erecta	3698	dros	NEW	392-402	0.24	RSELMAAIRN
FBpp0213805	drosophila_simulans	3698	dros	NEW	390-400	0.24	RSELMAAIRN
FBpp0116017	drosophila_ananassae	3698	dros	NEW	395-405	0.24	RSELMAAIRN
FBpp0257422	drosophila_yakuba	3698	dros	NEW	391-401	0.24	RSELMAAIRN
FBpp0251315	drosophila_willistoni	3698	dros	NEW	400-410	0.24	RSELMEAIRN
FBpp0156697	drosophila_grimshawi	3698	dros	NEW	430-440	0.24	RMELMDAIRK
FBpp0169804	drosophila_mojavensis	3698	dros	NEW	405-415	0.24	RSELMAAIRN
FBpp0213803	drosophila_simulans	3698	dros	NEW	390-400	0.24	RSELMAAIRN
FBpp0202817	drosophila_sechellia	3698	dros	NEW	390-400	0.24	RSELMAAIRN
FBpp0174912	drosophila_persimilis	3698	dros	NEW	382-392	0.24	RSELMAAIRN
FBpp0276975	drosophila_pseudoobscura	3698	dros	NEW	382-392	0.24	RSELMAAIRN
CapteP20184	capitella_teleta	4206	metazoa	NEW	2028-09-01	0.25	IAKNVEGFDQSKLKHAETA
FBpp0070607	drosophila_melanogaster	4206	metazoa	NEW	17-36	0.25	LKSQLEGFNQDKLKNASTQ
AGAP000235-PC	anopheles_gambiae	4206	metazoa	NEW	19-38	0.25	FKSELESFRTETLAKADTQ
GB14490-PA	apis_mellifera	4206	metazoa	NEW	15-34	0.25	LKSELEGFNHGCMKKASTA
BGIBMGA011334-TA	bombyx_mori	4206	metazoa	NEW	20-39	0.25	LKSQLEGFNTSCLRDVDTN
LotgiP203463	lottia_gigantea	4206	metazoa	NEW	2029-10-01	0.25	LLGDISKGSDLKHVQLKEK
SMAR011445-PA	strigamia_maritima	4206	metazoa	NEW	24-43	0.25	MKNELTNFDVKKMKHTEVQ
NEMVEDRAFT_v1g238389-PA	nematostella_vectensis	4206	metazoa	NEW	47-66	0.25	DRAEVKSFEKSKLQHVETK
FBpp0261961	drosophila_yakuba	5005	dros	NEW	1246-1256	0.17	RSQLMDAIRN
FBpp0200363	drosophila_sechellia	5005	dros	NEW	1215-1225	0.17	RFQLMDAIRN
FBpp0131166	drosophila_erecta	5005	dros	NEW	1220-1230	0.17	RSQLLDAIRN
FBpp0165134	drosophila_mojavensis	5005	dros	NEW	1317-1327	0.17	RDQLLEAIRN
FBpp0123204	drosophila_ananassae	5005	dros	NEW	269-279	0.17	RSQLLEAIRN
FBpp0272792	drosophila_pseudoobscura	5005	dros	NEW	1298-1308	0.17	RSQLLDAIRN
FBpp0146720	drosophila_grimshawi	5005	dros	NEW	1368-1378	0.17	RSQLLDAIRN
FBpp0298285	drosophila_melanogaster	5005	dros	NEW	1215-1225	0.17	RSQLLDAIRN
FBpp0245356	drosophila_willistoni	5005	dros	NEW	1252-1262	0.17	RSQLLEAIRN
FBpp0231242	drosophila_virilis	5005	dros	NEW	1254-1264	0.17	RDQLLEAIRN
FBpp0185517	drosophila_persimilis	5005	dros	NEW	1293-1303	0.17	RSQLLDAIRN
FBpp0188140	drosophila_persimilis	5005	dros	NEW	579-589	0.17	RLHRKWEVSL
FBpp0223129	drosophila_simulans	8296	dros	NEW	62-81	2015-02-01	NELMRAIQSGSSFKRVVVS
FBpp0070288	drosophila_melanogaster	8296	dros	NEW	62-81	2015-02-01	NELMRAIQSGSSMDTFKRV
FBpp0131424	drosophila_erecta	8296	dros	NEW	65-84	2015-02-01	NELMRAIHSASSMDSLKRV
FOXG_16223P0	fusarium_oxysporum	11948	fungi	NEW	79-91	2015-07-01	SREALLAAINKW
FOXG_06854P0	fusarium_oxysporum	11948	fungi	NEW	79-91	2015-07-01	SREALLAAINKW
FOXG_16156P0	fusarium_oxysporum	11948	fungi	NEW	79-91	2015-07-01	SREALLAAINKW
ENSCINP00000026555	ciona_intestinalis	14990	vertebra	NEW	106-121	0.076	EELMRSIQEGKKLRT
ENSCSAVP00000010464	ciona_savignyi	14990	vertebra	NEW	125-140	0.076	EELMGDIQRGTNLRT
CapteP208099	capitella_teleta	29605	metazoa	NEW	38-48	2	RNALLEQIIA
CapteP205304	capitella_teleta	29605	metazoa	NEW	38-48	2	RNALLEQIIA
BGIBMGA001459-TA	bombyx_mori	30352	metazoa	NEW	37-51	0.43	NKLLQEIKASANLK
BGIBMGA005295-TA	bombyx_mori	30352	metazoa	NEW	37-51	0.43	NKLLQEIKGTANLK
ENSGGOP00000026956	gorilla_gorilla	558	vertebra	ORTH	304-321	8.6E-08	KSVLLESVRKGVQLHNV
ENSRNOP00000063111	rattus_norvegicus	558	vertebra	ORTH	435-452	8.6E-08	RAVLLTLPTLPSGFQLR
ENSCPOP00000021005	cavia_porcellus	558	vertebra	ORTH	417-434	8.6E-08	RITLVEATRKGILPPKA
ENSPPYP00000001919	pongo_abelii	558	vertebra	ORTH	274-291	8.6E-08	FQLRRVEEQREQEKRDV
ENSDARP00000092197	danio_rerio	558	vertebra	ORTH	267-284	8.6E-08	RLLAAFYFDFWK
ENSXETP00000009965	xenopus_tropicalis	558	vertebra	ORTH	425-442	8.6E-08	RSDLLAAIRRVCFRISG
ENSDNOP00000000826	dasypus_novemcinctus	558	vertebra	ORTH	328-345	8.6E-08	RSALMEAIRK
ENSOPRP00000006536	ochotona_princeps	558	vertebra	ORTH	441-458	8.6E-08	RSDLLAAIRM
ENSMGAP00000014208	meleagris_gallopavo	558	vertebra	ORTH	500-517	8.6E-08	RSVLLEAIRKGMEQKE
ENSCPOP00000018631	cavia_porcellus	558	vertebra	ORTH	451-468	8.6E-08	RSALVEAIKK
ENSOGAP00000019231	otolemur_garnettii	558	vertebra	ORTH	455-472	8.6E-08	RSILMESIRKGILPHKT
ENSDARP00000077123	danio_rerio	558	vertebra	ORTH	421-438	8.6E-08	RSDLLSAIRMGSVWLKA
ENSORLP00000010598	oryzias_latipes	558	vertebra	ORTH	416-433	8.6E-08	GSRFAVAIPEGIQLRKV
ENSMMUP00000036186	macaca_mulatta	558	vertebra	ORTH	115-132	8.6E-08	KSVLLEAVRKGVQLHKV
ENSLACP00000010409	latimeria_chalumnae	558	vertebra	ORTH	438-455	8.6E-08	LQHLRFVLLVGIQLRKV
ENSSSCP00000004752	sus_scrofa	558	vertebra	ORTH	497-514	8.6E-08	RSVLLEAIRKGNFL
ENSXMAP00000015105	xiphophorus_maculatus	558	vertebra	ORTH	114-131	8.6E-08	GIQAATCVHL
ENSORLP00000017542	oryzias_latipes	558	vertebra	ORTH	474-491	8.6E-08	RSVLLEAIRKGIQLRKV
ENSORLP00000013868	oryzias_latipes	558	vertebra	ORTH	429-446	8.6E-08	TVLSKQRSVLGFNLRKV
ENSFALP00000011284	ficedula_albicollis	558	vertebra	ORTH	439-456	8.6E-08	PLNLLSFLRVGIQLRKV
ENSAPLP00000007761	anas_platyrhynchos	558	vertebra	ORTH	433-450	8.6E-08	HTSLWIQLRKVQEQWEQ
ENSOCUP00000006959	oryctolagus_cuniculus	558	vertebra	ORTH	457-474	8.6E-08	YNDWFGFIISGIQLRKV
ENSEEUP00000009990	erinaceus_europaeus	558	vertebra	ORTH	496-513	8.6E-08	RSVLLEAIRK
ENSMGAP00000005902	meleagris_gallopavo	558	vertebra	ORTH	429-446	8.6E-08	NLCRLSGCQTGIQLRKV
ENSXMAP00000011634	xiphophorus_maculatus	558	vertebra	ORTH	262-279	8.6E-08	RKKMFSFFYFEIFI
ENSGACP00000015250	gasterosteus_aculeatus	558	vertebra	ORTH	474-491	8.6E-08	RSVLLEAIRKGIQLRKV
ENSGACP00000008547	gasterosteus_aculeatus	1085	vertebra	ORTH	343-359	0.042	SELLAEIKAGKSLKPT
ENSRNOP00000036626	rattus_norvegicus	1085	vertebra	ORTH	398-414	0.042	VEPLDSHDGLTTLQLD
ENSMODP00000019870	monodelphis_domestica	1085	vertebra	ORTH	414-430	0.042	MESEDATKDGFASLPL
ENSPPYP00000014894	pongo_abelii	1085	vertebra	ORTH	408-424	0.042	TALAGDTSDGLAALQL
ENSACAP00000006387	anolis_carolinensis	1085	vertebra	ORTH	407-423	0.042	AEPPSDVVPRNLLSML
ENSDORP00000012574	dipodomys_ordii	1085	vertebra	ORTH	404-420	0.042	MAAGEAPEGLAALQLD
ENSOPRP00000005479	ochotona_princeps	1085	vertebra	ORTH	402-418	0.042	IPAPEVPEGLALLQLG
ENSMMUP00000024324	macaca_mulatta	1085	vertebra	ORTH	408-424	0.042	TALAGDASDSLAALQL
ENSP00000339115	homo_sapiens	1085	vertebra	ORTH	408-424	0.042	TALAGDTSDGLAALQL
ENSOANP00000013675	ornithorhynchus_anatinus	1085	vertebra	ORTH	80-96	0.042	SELLAEIKAGKSLXPP
ENSECAP00000020351	equus_caballus	1085	vertebra	ORTH	316-332	0.042	TPAGDVPDGLAALQLD
ENSCPOP00000006191	cavia_porcellus	1085	vertebra	ORTH	405-421	0.042	VALEDIPNSLAALQLE
ENSGGOP00000000090	gorilla_gorilla	1085	vertebra	ORTH	408-424	0.042	TALAGDTSDGLAALQL
ENSECAP00000018222	equus_caballus	1085	vertebra	ORTH	644-660	0.042	LMLVAVIKAGKVCNPP
ENSSSCP00000017307	sus_scrofa	1085	vertebra	ORTH	410-426	0.042	TAAGGAPDSLVALPLD
ENSNLEP00000013610	nomascus_leucogenys	1085	vertebra	ORTH	405-421	0.042	TVLAGDTSDGLAALQL
ENSOANP00000024553	ornithorhynchus_anatinus	1085	vertebra	ORTH	414-430	0.042	MEAFEDLGKSLISLRL
ENSBTAP00000054272	bos_taurus	1085	vertebra	ORTH	408-424	0.042	TAAGAAPDSLVALQLD
ENSTRUP00000038873	takifugu_rubripes	1085	vertebra	ORTH	416-432	0.042	GGTAAGADSGRKSSLA
ENSPVAP00000015986	pteropus_vampyrus	1085	vertebra	ORTH	405-421	0.042	MAVEDTRDGLAVLQLD
ENSTTRP00000009567	tursiops_truncatus	1085	vertebra	ORTH	408-424	0.042	TAAGGAPDSLVALQLD
FBpp0293023	drosophila_melanogaster	1085	vertebra	ORTH	1615-1631	0.042	SQDTATRKQHQPLSAI
ENSMUSP00000086294	mus_musculus	1085	vertebra	ORTH	403-419	0.042	VEARDSRAGLATLQLD
ENSMPUP00000000111	mustela_putorius_furo	1085	vertebra	ORTH	101-117	0.042	MAAEDGPNCLVALQLD
ENSSTOP00000020874	ictidomys_tridecemlineatus	1085	vertebra	ORTH	181-197	0.042	SAVGDSPDGLAALQLD
ENSOCUP00000025618	oryctolagus_cuniculus	1085	vertebra	ORTH	406-422	0.042	MAARDVPEGLAGLQLD
ENSLAFP00000023008	loxodonta_africana	1085	vertebra	ORTH	403-419	0.042	TAADAPECLAVLQLEG
ENSMEUP00000000187	macropus_eugenii	1085	vertebra	ORTH	408-424	0.042	MEAEEDTKDGLILLPM
ENSOGAP00000022321	otolemur_garnettii	1085	vertebra	ORTH	408-424	0.042	MAVVGDTPDGLAMLQL
ENSAMEP00000015779	ailuropoda_melanoleuca	1085	vertebra	ORTH	143-159	0.042	MAAGDAPNRLVALQLD
ENSFCAP00000024039	felis_catus	1085	vertebra	ORTH	314-330	0.042	IAAGDAPDCLAALHLD
ENSLACP00000011777	latimeria_chalumnae	1085	vertebra	ORTH	417-433	0.042	RSEQKENGIVPLPVDE
ENSOGAP00000015924	otolemur_garnettii	1085	vertebra	ORTH	411-427	0.042	LAPPPPATPAPGVPLD
ENSEEUP00000013732	erinaceus_europaeus	1085	vertebra	ORTH	489-505	0.042	RVLVYIKTGQIWYTTA
ENSONIP00000024283	oreochromis_niloticus	1085	vertebra	ORTH	462-478	0.042	RKLLGDMKSIKSLKQS
ENSDARP00000072529	danio_rerio	1326	vertebra	ORTH	360-376	0.0011	ERILEEIRSERKLRPV
ENSSSCP00000002845	sus_scrofa	1326	vertebra	ORTH	348-364	0.0011	EKILEEIKQERRLRPV
ENSLACP00000020489	latimeria_chalumnae	1326	vertebra	ORTH	325-341	0.0011	EMLMTEIKSARKLHPK
ENSXETP00000024595	xenopus_tropicalis	1326	vertebra	ORTH	316-332	0.0011	ELLMTEIKSGKKLRAT
ENSACAP00000014760	anolis_carolinensis	1326	vertebra	ORTH	116-132	0.0011	EKILEEIKQERKLRPV
ENSSTOP00000001996	ictidomys_tridecemlineatus	1326	vertebra	ORTH	47-63	0.0011	ERILEEIKAERKLRPV
ENSLACP00000008640	latimeria_chalumnae	1326	vertebra	ORTH	102-118	0.0011	ERILEEIKAERKLRPV
ENSTNIP00000013365	tetraodon_nigroviridis	1326	vertebra	ORTH	58-74	0.0011	ERILEEIKAERKLGPV
ENSMGAP00000009012	meleagris_gallopavo	1326	vertebra	ORTH	255-271	0.0011	ERILEEIKAERKLRPV
ENSAPLP00000009247	anas_platyrhynchos	1326	vertebra	ORTH	323-339	0.0011	QQLLAETKRPQTPQPS
ENSXETP00000042585	xenopus_tropicalis	1326	vertebra	ORTH	246-262	0.0011	EQILAEIKSERKLRPV
ENSTRUP00000023739	takifugu_rubripes	1326	vertebra	ORTH	331-347	0.0011	ERILEEIKAERKLRPV
ENSGALP00000022437	gallus_gallus	1326	vertebra	ORTH	252-268	0.0011	ERILEEIKAERKLRPV
ENSGACP00000002785	gasterosteus_aculeatus	1326	vertebra	ORTH	247-263	0.0011	EKVLAGIKQERKLRPV
ENSMLUP00000014150	myotis_lucifugus	1326	vertebra	ORTH	212-228	0.0011	EKILEEIKQERRLRPV
ENSMICP00000000116	microcebus_murinus	1326	vertebra	ORTH	212-228	0.0011	ERILEEIKAERKLRPV
ENSLAFP00000013622	loxodonta_africana	1326	vertebra	ORTH	212-228	0.0011	ERILEEIKAERKLRPI
ENSGMOP00000016608	gadus_morhua	1326	vertebra	ORTH	320-336	0.0011	ERLLAGIKAERKLRPV
ENSRNOP00000022823	rattus_norvegicus	1326	vertebra	ORTH	347-363	0.0011	EKILEEIKQERRLRPV
ENSTBEP00000014653	tupaia_belangeri	1326	vertebra	ORTH	257-273	0.0011	EKIFEEIHERTFRPGG
ENSAPLP00000010321	anas_platyrhynchos	1326	vertebra	ORTH	250-266	0.0011	ERILEEIKAERKLRPV
ENSVPAP00000001815	vicugna_pacos	1326	vertebra	ORTH	215-231	0.0011	ERILEEIKAERKLRPV
ENSMLUP00000006857	myotis_lucifugus	1326	vertebra	ORTH	247-263	0.0011	ERILEEIKAERKLRPV
ENSTNIP00000004677	tetraodon_nigroviridis	1326	vertebra	ORTH	50-66	0.0011	ERILEEIKAERKLGPV
ENSTGUP00000009904	taeniopygia_guttata	1326	vertebra	ORTH	251-267	0.0011	ERILEEIKAERKLRPV
ENSPSIP00000013863	pelodiscus_sinensis	1326	vertebra	ORTH	252-268	0.0011	LRARERPREERACRPL
ENSXMAP00000002376	xiphophorus_maculatus	1326	vertebra	ORTH	335-351	0.0011	ERILEEIKAERKLRPV
ENSDORP00000010626	dipodomys_ordii	1326	vertebra	ORTH	169-185	0.0011	ERILEEIKAERKLRPV
ENSORLP00000003933	oryzias_latipes	1326	vertebra	ORTH	354-370	0.0011	ERILKEIKSERKLRPV
ENSMUSP00000010298	mus_musculus	1326	vertebra	ORTH	346-362	0.0011	EKILEEIKQERRLRPV
ENSMPUP00000004410	mustela_putorius_furo	1326	vertebra	ORTH	212-228	0.0011	ERILEEIKAERKLRPV
ENSFALP00000003171	ficedula_albicollis	1326	vertebra	ORTH	264-280	0.0011	EKILEEIRQERKLRPV
ENSTGUP00000013816	taeniopygia_guttata	1326	vertebra	ORTH	312-328	0.0011	EQLMEEIKQPLKVWAA
ENSTSYP00000003862	tarsius_syrichta	1326	vertebra	ORTH	212-228	0.0011	ERILEEIKAERKLRPV
ENSMODP00000004207	monodelphis_domestica	1326	vertebra	ORTH	358-374	0.0011	EKILEEIKQERKLRPV
ENSONIP00000000211	oreochromis_niloticus	1326	vertebra	ORTH	346-362	0.0011	ERILEEIKAERKLRPV
ENSOGAP00000004376	otolemur_garnettii	1326	vertebra	ORTH	343-359	0.0011	EKILEEIRQQRRLRPV
ENSSSCP00000025329	sus_scrofa	1326	vertebra	ORTH	94-110	0.0011	ERILEEIKAERKLRPV
ENSETEP00000002730	echinops_telfairi	1326	vertebra	ORTH	212-228	0.0011	ERILEEIKAERKLRPV
ENSP00000367494	homo_sapiens	1326	vertebra	ORTH	343-359	0.0011	EKILEEIKQERRLRPV
ENSPVAP00000014629	pteropus_vampyrus	1326	vertebra	ORTH	212-228	0.0011	ERILEEIKAERKLRPV
ENSAMEP00000001396	ailuropoda_melanoleuca	1326	vertebra	ORTH	263-279	0.0011	EKILEEIKQERRLRPV
ENSTTRP00000003479	tursiops_truncatus	1326	vertebra	ORTH	212-228	0.0011	ERILEEIKAERKLRPV
ENSCPOP00000006905	cavia_porcellus	1326	vertebra	ORTH	212-228	0.0011	ERILEEIKAERKLRPV
ENSMMUP00000030647	macaca_mulatta	1326	vertebra	ORTH	212-228	0.0011	TLIFNDLKSISNQKKF
ENSSARP00000001567	sorex_araneus	1326	vertebra	ORTH	248-264	0.0011	EKILEEIKQERRLRPV
ENSLAFP00000008268	loxodonta_africana	1326	vertebra	ORTH	262-278	0.0011	EKILEEIKQERKLRPV
ENSPPYP00000010083	pongo_abelii	1326	vertebra	ORTH	211-227	0.0011	ERILEEIKAERKLRPV
ENSGACP00000006076	gasterosteus_aculeatus	1326	vertebra	ORTH	344-360	0.0011	ERILKEIKSERKLRPV
ENSTNIP00000000523	tetraodon_nigroviridis	1326	vertebra	ORTH	20-36	0.0011	ERILEEIKAERKLGPV
ENSFALP00000006735	ficedula_albicollis	1326	vertebra	ORTH	251-267	0.0011	ERILEEIRAERKLRPV
ENSCSAVP00000019884	ciona_savignyi	1326	vertebra	ORTH	322-338	0.0011	EQLIEQIHEQAVPLRS
ENSGGOP00000005527	gorilla_gorilla	1326	vertebra	ORTH	218-234	0.0011	ERILEEIKAERKLRPV
ENSECAP00000015075	equus_caballus	1326	vertebra	ORTH	169-185	0.0011	ERILEEIKAERKLRPV
ENSECAP00000009885	equus_caballus	1326	vertebra	ORTH	263-279	0.0011	EKILEEIKQERRLRPV
ENSMODP00000026766	monodelphis_domestica	1326	vertebra	ORTH	405-421	0.0011	ERILEEIKAERKLRPV
ENSTNIP00000000463	tetraodon_nigroviridis	1326	vertebra	ORTH	20-36	0.0011	ERILEEIKAERKLGPV
ENSOANP00000017601	ornithorhynchus_anatinus	1326	vertebra	ORTH	291-307	0.0011	EKILEEIKQERKLRPV
ENSSHAP00000008876	sarcophilus_harrisii	1326	vertebra	ORTH	330-346	0.0011	EKILEEIKQERKLRPV
ENSOANP00000017115	ornithorhynchus_anatinus	1326	vertebra	ORTH	247-263	0.0011	ERILEEIKSERKLRPV
ENSEEUP00000003769	erinaceus_europaeus	1326	vertebra	ORTH	349-365	0.0011	EKILEEIKQERRLRPV
ENSSHAP00000009951	sarcophilus_harrisii	1326	vertebra	ORTH	211-227	0.0011	ERILEEIKAERKLRPV
ENSGALP00000000716	gallus_gallus	1326	vertebra	ORTH	337-353	0.0011	EKILEEIKQERKLRPV
ENSPTRP00000053326	pan_troglodytes	1326	vertebra	ORTH	343-359	0.0011	EKILEEIKQERRLRPV
ENSFALP00000006158	ficedula_albicollis	1326	vertebra	ORTH	314-330	0.0011	EQVMAEVKQPSKLRAA
ENSACAP00000021036	anolis_carolinensis	1326	vertebra	ORTH	335-351	0.0011	DQLMMEVKNPPMLRP
ENSOGAP00000007746	otolemur_garnettii	1326	vertebra	ORTH	247-263	0.0011	ERILEEIKAERKLRPV
ENSEEUP00000013699	erinaceus_europaeus	1326	vertebra	ORTH	210-226	0.0011	ERILEEIKAERKLRPV
ENSNLEP00000010996	nomascus_leucogenys	1326	vertebra	ORTH	250-266	0.0011	YTVVSKIKHSARLKTI
ENSOPRP00000015817	ochotona_princeps	1326	vertebra	ORTH	212-228	0.0011	ERILEEIKAERKLRPV
ENSSTOP00000007224	ictidomys_tridecemlineatus	1326	vertebra	ORTH	129-145	0.0011	EKILEEIKQERRLRPV
ENSDARP00000066085	danio_rerio	1326	vertebra	ORTH	304-320	0.0011	ELLMEEIRSADHSKRL
ENSCHOP00000003982	choloepus_hoffmanni	1326	vertebra	ORTH	212-228	0.0011	ERILEEIKAERKLRPV
ENSONIP00000003084	oreochromis_niloticus	1326	vertebra	ORTH	367-383	0.0011	ERLLEDIKAERKLRPV
ENSMMUP00000032258	macaca_mulatta	1326	vertebra	ORTH	343-359	0.0011	EKILEEIKQERRLRPV
ENSCJAP00000051351	callithrix_jacchus	1326	vertebra	ORTH	212-228	0.0011	ERILEEIKAERKLRPV
ENSMPUP00000007043	mustela_putorius_furo	1326	vertebra	ORTH	266-282	0.0011	EKILEEIKQERRLRPV
ENSTRUP00000020200	takifugu_rubripes	1326	vertebra	ORTH	350-366	0.0011	ERLLEGIKAERKLRPV
ENSNLEP00000019323	nomascus_leucogenys	1326	vertebra	ORTH	334-350	0.0011	EKILEEIKQERRLRPV
ENSTNIP00000002323	tetraodon_nigroviridis	1326	vertebra	ORTH	20-36	0.0011	ERILEEIKAERKLGPV
ENSLACP00000012487	latimeria_chalumnae	1326	vertebra	ORTH	359-375	0.0011	EKILEEIKQERKLRPV
ENSPCAP00000011889	procavia_capensis	1326	vertebra	ORTH	352-368	0.0011	EKILEEIKQERKLRPV
ENSBTAP00000001541	bos_taurus	1326	vertebra	ORTH	352-368	0.0011	EKILEEIKQERRLRPV
ENSTNIP00000007989	tetraodon_nigroviridis	1326	vertebra	ORTH	237-253	0.0011	ERILEEIKAERKLRPV
ENSFCAP00000003500	felis_catus	1326	vertebra	ORTH	272-288	0.0011	EKILEEIKQERRLRPV
ENSP00000387266	homo_sapiens	1326	vertebra	ORTH	370-386	0.0011	ERILEEIKAERKLRPV
ENSTNIP00000000900	tetraodon_nigroviridis	1326	vertebra	ORTH	20-36	0.0011	ERILEEIKAERKLGPV
ENSPTRP00000016811	pan_troglodytes	1326	vertebra	ORTH	301-317	0.0011	ERILEEIKAERKLRPV
ENSCPOP00000000316	cavia_porcellus	1326	vertebra	ORTH	213-229	0.0011	ERILEEIKQERRLRPV
ENSAPLP00000006675	anas_platyrhynchos	1326	vertebra	ORTH	242-258	0.0011	EKILEEIKQERKLRPV
ENSOPRP00000002735	ochotona_princeps	1326	vertebra	ORTH	247-263	0.0011	EKILEEIKQERRLRPV
ENSCAFP00000029335	canis_familiaris	1326	vertebra	ORTH	319-335	0.0011	EKILEEIKQERRLRPV
ENSPPYP00000008651	pongo_abelii	1326	vertebra	ORTH	133-149	0.0011	EKILEEIKQERRLRPV
ENSFCAP00000013624	felis_catus	1326	vertebra	ORTH	47-63	0.0011	ERILEEIKAERKLRPV
ENSGGOP00000002149	gorilla_gorilla	1326	vertebra	ORTH	263-279	0.0011	EKILEEIKQERRLRPV
ENSAMEP00000013493	ailuropoda_melanoleuca	1326	vertebra	ORTH	127-143	0.0011	ERILEEIKAERKLRPV
ENSPVAP00000002840	pteropus_vampyrus	1326	vertebra	ORTH	356-372	0.0011	EKILEEIKQERRLRPV
ENSCJAP00000019608	callithrix_jacchus	1326	vertebra	ORTH	262-278	0.0011	EKILEEIKQERRLRPV
ENSCAFP00000027805	canis_familiaris	1326	vertebra	ORTH	269-285	0.0011	ERILEEIKAERKLRPV
ENSRNOP00000062729	rattus_norvegicus	1326	vertebra	ORTH	319-335	0.0011	ERILEEIKAERKLRPV
ENSTTRP00000004722	tursiops_truncatus	1326	vertebra	ORTH	356-372	0.0011	EKILEEIKQERRLRPV
ENSPSIP00000004058	pelodiscus_sinensis	1326	vertebra	ORTH	319-335	0.0011	ERILDEIKAERKLRPV
ENSMGAP00000015167	meleagris_gallopavo	1326	vertebra	ORTH	313-329	0.0011	KQLMAEIKQPRKLQSS
ENSXMAP00000003355	xiphophorus_maculatus	1326	vertebra	ORTH	383-399	0.0011	ERLLEDIKAERKLRPV
ENSDNOP00000000032	dasypus_novemcinctus	1326	vertebra	ORTH	212-228	0.0011	ERILEEIKAERKLRPV
ENSCINP00000019382	ciona_intestinalis	1326	vertebra	ORTH	326-342	0.0011	EQLIEQIHEHSVPLKP
ENSOCUP00000012049	oryctolagus_cuniculus	1326	vertebra	ORTH	258-274	0.0011	EKILEEIKQEHRLRPV
ENSMGAP00000008520	meleagris_gallopavo	1326	vertebra	ORTH	262-278	0.0011	EKILEEIKQERKLRPV
ENSBTAP00000030997	bos_taurus	1326	vertebra	ORTH	247-263	0.0011	ERILEEIKAERKLRPV
ENSMUSP00000049336	mus_musculus	1326	vertebra	ORTH	212-228	0.0011	ERILEEIKAERKLRPV
ENSTNIP00000011199	tetraodon_nigroviridis	1368	vertebra	ORTH	738-753	0.0016	DMLVLIRRGVRLRKT
ENSCSAVP00000016226	ciona_savignyi	1368	vertebra	ORTH	268-283	0.0016	NLYPGISPIPGVSPL
ENSGMOP00000014735	gadus_morhua	1368	vertebra	ORTH	368-383	0.0016	HHHQAWIRGVKLRPT
ENSOCUP00000012996	oryctolagus_cuniculus	1368	vertebra	ORTH	695-710	0.0016	DMLVAIRRGVRLRRT
ENSMUSP00000050211	mus_musculus	1368	vertebra	ORTH	689-704	0.0016	DMLVAIRRGVRLRRT
ENSXMAP00000019213	xiphophorus_maculatus	1368	vertebra	ORTH	782-797	0.0016	DMLKTIRRGVKLRKT
ENSONIP00000013104	oreochromis_niloticus	1368	vertebra	ORTH	749-764	0.0016	DMLVSIRRGVKLRKT
ENSORLP00000020327	oryzias_latipes	1368	vertebra	ORTH	739-754	0.0016	DMLVTIRRGVKLRKT
ENSXMAP00000003918	xiphophorus_maculatus	1368	vertebra	ORTH	689-704	0.0016	DMLTTIRRGVRLRKT
ENSGGOP00000012755	gorilla_gorilla	1368	vertebra	ORTH	721-736	0.0016	DMLVAIRRGVRLRRT
ENSRNOP00000023645	rattus_norvegicus	1368	vertebra	ORTH	667-682	0.0016	DMLVAIRRGVRLRRT
ENSSTOP00000019042	ictidomys_tridecemlineatus	1368	vertebra	ORTH	674-689	0.0016	DMLVAIRRGVRLRRT
ENSPMAP00000002019	petromyzon_marinus	1368	vertebra	ORTH	611-626	0.0016	DTLGTIRRGVRLRQT
ENSGACP00000017695	gasterosteus_aculeatus	1368	vertebra	ORTH	727-742	0.0016	DMLVTIRRGVRLRKA
ENSMEUP00000013261	macropus_eugenii	1368	vertebra	ORTH	690-705	0.0016	DMLVAIRRGVRLRRT
ENSLAFP00000024541	loxodonta_africana	1368	vertebra	ORTH	727-742	0.0016	DMLVAIRRGVRLRRT
ENSXMAP00000015863	xiphophorus_maculatus	1368	vertebra	ORTH	677-692	0.0016	DMLTLIRKVKLKRTL
ENSMODP00000028140	monodelphis_domestica	1368	vertebra	ORTH	726-741	0.0016	DMLVAIRRGVRLRRT
ENSGACP00000018828	gasterosteus_aculeatus	1368	vertebra	ORTH	763-778	0.0016	DMLTTIRRGVRLRKT
ENSCPOP00000017375	cavia_porcellus	1368	vertebra	ORTH	640-655	0.0016	DMLVAIRRGVRLRRT
ENSONIP00000005537	oreochromis_niloticus	1368	vertebra	ORTH	763-778	0.0016	NMLTLIRGVKLRRTI
ENSTRUP00000013486	takifugu_rubripes	1368	vertebra	ORTH	768-783	0.0016	DMLVLIRRGVRLRKT
ENSORLP00000019333	oryzias_latipes	1368	vertebra	ORTH	743-758	0.0016	DMLTTIRRGVRLRKT
ENSGALP00000003885	gallus_gallus	1368	vertebra	ORTH	765-780	0.0016	DMLVAIRRGVRLRRT
ENSPTRP00000014198	pan_troglodytes	1368	vertebra	ORTH	699-714	0.0016	DMLVAIRRGVRLRRT
ENSXMAP00000001302	xiphophorus_maculatus	1368	vertebra	ORTH	714-729	0.0016	DFLVTIRRGVKLKKT
ENSOGAP00000016425	otolemur_garnettii	1368	vertebra	ORTH	734-749	0.0016	DMLVAIRRGVRLRRT
ENSSHAP00000008896	sarcophilus_harrisii	1368	vertebra	ORTH	213-236	5.6E-06	LPAERLASIPS
ENSBTAP00000012316	bos_taurus	1368	vertebra	ORTH	683-698	0.0016	DMLVAIRRGVRLRRT
FBpp0291734	drosophila_melanogaster	1368	vertebra	ORTH	2005-2020	0.0016	QYRRPPTYPNTSTTT
ENSFALP00000007687	ficedula_albicollis	1368	vertebra	ORTH	717-732	0.0016	DMLVAIRRGVRLRRT
ENSCAFP00000037226	canis_familiaris	1368	vertebra	ORTH	691-706	0.0016	DMLVAIRRGVRLRRT
ENSOANP00000001855	ornithorhynchus_anatinus	1368	vertebra	ORTH	692-707	0.0016	DMLVAIRRGVRLRRT
ENSOPRP00000009077	ochotona_princeps	1368	vertebra	ORTH	719-734	0.0016	GVAGDIRREV
ENSDORP00000010449	dipodomys_ordii	1368	vertebra	ORTH	698-713	0.0016	DMLVAIRRGVRLRRT
ENSNLEP00000019585	nomascus_leucogenys	1368	vertebra	ORTH	701-716	0.0016	DMLVAIRRGVRLRRT
ENSPPYP00000008509	pongo_abelii	1368	vertebra	ORTH	565-580	0.0016	DMLVAIRRGVRLRRT
ENSFCAP00000021381	felis_catus	1368	vertebra	ORTH	658-673	0.0016	DMLVAIRRGVRLRRT
ENSSSCP00000002941	sus_scrofa	1368	vertebra	ORTH	297-312	0.0016	DMLVAIRRGVRLRRT
ENSMPUP00000010230	mustela_putorius_furo	1368	vertebra	ORTH	715-730	0.0016	DMLVAIRRGVRLRRT
ENSTTRP00000005542	tursiops_truncatus	1368	vertebra	ORTH	698-713	0.0016	DMLVAIRRGVRLRRT
ENSMMUP00000026872	macaca_mulatta	1368	vertebra	ORTH	694-709	0.0016	DMLVAIRRGVRLRRT
ENSMICP00000001257	microcebus_murinus	1368	vertebra	ORTH	701-716	0.0016	DMLVAIRRGVRLRRT
ENSP00000341171	homo_sapiens	1368	vertebra	ORTH	721-736	0.0016	DMLVAIRRGVRLRRT
ENSSHAP00000006237	sarcophilus_harrisii	1368	vertebra	ORTH	700-715	0.0016	DMLVAIRRGVRLRRT
ENSCJAP00000045853	callithrix_jacchus	1368	vertebra	ORTH	719-734	0.0016	DMLVAIRRGVRLRRT
ENSORLP00000021563	oryzias_latipes	1368	vertebra	ORTH	737-752	0.0016	DMLTLIRRVTLRRTI
ENSORLP00000000819	oryzias_latipes	1368	vertebra	ORTH	724-739	0.0016	DYLVMIRRGVKLKRT
ENSONIP00000004019	oreochromis_niloticus	1368	vertebra	ORTH	776-791	0.0016	DMLTTIRRGVRLRKT
ENSCSAVP00000009831	ciona_savignyi	1433	vertebra	ORTH	255-279	0.0054	LIRNKIFNKILNSSFFNIETNLTK
ENSMEUP00000002831	macropus_eugenii	1433	vertebra	ORTH	216-240	0.0054	PSRSALFAQLNQGEAITKGLRHVS
ENSSHAP00000019157	sarcophilus_harrisii	1433	vertebra	ORTH	181-205	0.0054	PSRSALFAQLNQGEAITKGLRHVS
ENSAPLP00000006998	anas_platyrhynchos	1433	vertebra	ORTH	258-282	0.0054	ASRSALFAQLNQGEAITKGLRHVS
ENSCAFP00000014712	canis_familiaris	1433	vertebra	ORTH	257-281	0.0054	PSRSALFAQLNQGEEITKGLRHVT
ENSXMAP00000003432	xiphophorus_maculatus	1433	vertebra	ORTH	256-280	0.0054	PQASALFAQLNQGMDITKGLKHVS
ENSTSYP00000010459	tarsius_syrichta	1433	vertebra	ORTH	256-280	0.0054	PSRSALFAQLNQGEAITRGLRHVT
ENSSSCP00000024345	sus_scrofa	1433	vertebra	ORTH	180-204	0.0054	PPSGSIKIMYNQNIPYTKNLLRHV
ENSPCAP00000002225	procavia_capensis	1433	vertebra	ORTH	251-275	0.0054	ASRSALFAQINQGESITHALKHVS
ENSSTOP00000020574	ictidomys_tridecemlineatus	1433	vertebra	ORTH	251-275	0.0054	ASRSALFAQINQGERITHALKHVS
ENSP00000229922	homo_sapiens	1433	vertebra	ORTH	257-281	0.0054	PSRSALFAQLNQGEAITKGLRHVT
ENSTRUP00000023506	takifugu_rubripes	1433	vertebra	ORTH	250-274	0.0054	DNRNALFASINKGGDITKGLRHVS
ENSORLP00000015779	oryzias_latipes	1433	vertebra	ORTH	269-293	0.0054	AQHSELFAQLNQGVGITKGLKHVK
ENSORLP00000012181	oryzias_latipes	1433	vertebra	ORTH	250-274	0.0054	DTRNALFASINKGADITKGLKHVS
ENSMLUP00000010594	myotis_lucifugus	1433	vertebra	ORTH	251-275	0.0054	ASRSALFAQINQGEAITHALKHVP
ENSGMOP00000017068	gadus_morhua	1433	vertebra	ORTH	247-271	0.0054	ETRNALFAAINKGSDVTTGLKHVS
ENSACAP00000004864	anolis_carolinensis	1433	vertebra	ORTH	254-278	0.0054	ASRSALFAQINQGEGITSGLKHVS
ENSDORP00000001609	dipodomys_ordii	1433	vertebra	ORTH	216-240	0.0054	PSRSALFAQLNQGEAITKGLRHVT
ENSMUSP00000021802	mus_musculus	1433	vertebra	ORTH	257-281	0.0054	PSRSALFAQLNQGEAITKGLRHVT
ENSRNOP00000062591	rattus_norvegicus	1433	vertebra	ORTH	258-282	0.0054	PSRSALFAQLNQGEAITKGLRHVT
ENSTNIP00000007237	tetraodon_nigroviridis	1433	vertebra	ORTH	244-268	0.0054	DNRNALFASINKGADITKGLKHVS
ENSBTAP00000022510	bos_taurus	1433	vertebra	ORTH	257-281	0.0054	PSRSALFAQLNQGEAITKGLRHVT
ENSPPYP00000018181	pongo_abelii	1433	vertebra	ORTH	257-281	0.0054	PSRSALFAQLNQGEAITKGLCHVT
ENSTNIP00000012040	tetraodon_nigroviridis	1433	vertebra	ORTH	252-276	0.0054	AQHSALFAQLNQGMDITKGLKHVS
ENSRNOP00000018711	rattus_norvegicus	1433	vertebra	ORTH	250-274	0.0054	ASRSALFAQINQGESITHALKHVS
ENSMLUP00000014996	myotis_lucifugus	1433	vertebra	ORTH	257-281	0.0054	PSRSALFAQLNQGEAITKGLRHVT
ENSCINP00000034544	ciona_intestinalis	1433	vertebra	ORTH	259-283	0.0054	SAMAQVLNDLNKGTAITSGLKKVT
ENSOGAP00000015883	otolemur_garnettii	1433	vertebra	ORTH	164-188	0.0054	PSRSALFAQLNQGEAITKDIRIIC
ENSPVAP00000003558	pteropus_vampyrus	1433	vertebra	ORTH	257-281	0.0054	PSRSALFAQLNQGEAITKGLRHVT
ENSXETP00000031002	xenopus_tropicalis	1433	vertebra	ORTH	258-282	0.0054	QDRSALFAQLNQGEAITKGLRHVS
ENSOPRP00000009805	ochotona_princeps	1433	vertebra	ORTH	254-278	0.0054	QSRSSLFAQFKQGEANSKGLRHVT
ENSLAFP00000004695	loxodonta_africana	1433	vertebra	ORTH	251-275	0.0054	ASRSALFAQINQGESITHALKHVS
ENSGALP00000020731	gallus_gallus	1433	vertebra	ORTH	260-284	0.0054	ASRSALFAQLNQGEAITKGLRHVS
ENSFALP00000000536	ficedula_albicollis	1433	vertebra	ORTH	257-281	0.0054	ASRSALFAQINRGEGITSGLRHVS
ENSLAFP00000009539	loxodonta_africana	1433	vertebra	ORTH	257-281	0.0054	PSRSALFAQLNQGEAITKGLRHVT
ENSSSCP00000003976	sus_scrofa	1433	vertebra	ORTH	152-176	0.0054	ASRSALFAQINQGESITHALKHVS
ENSCHOP00000005627	choloepus_hoffmanni	1433	vertebra	ORTH	251-275	0.0054	ASRSALFAQINQGESITHALKHVS
ENSPMAP00000006560	petromyzon_marinus	1433	vertebra	ORTH	250-274	0.0054	GHRSALFAEINQGEGIARALKHVS
ENSMICP00000000226	microcebus_murinus	1433	vertebra	ORTH	251-275	0.0054	ASRSALFAQINQGESITHALKHVS
ENSOPRP00000006652	ochotona_princeps	1433	vertebra	ORTH	251-275	0.0054	ASRSALFAQINQGESITHALKHVS
ENSACAP00000003959	anolis_carolinensis	1433	vertebra	ORTH	252-276	0.0054	ATRSALFAQLNQGEKITKGLRHVS
ENSMPUP00000005147	mustela_putorius_furo	1433	vertebra	ORTH	170-194	0.0054	PSRSALFAQLNQGEGITKGLRHVT
ENSAMEP00000000743	ailuropoda_melanoleuca	1433	vertebra	ORTH	257-281	0.0054	PSRSALFAQLNQGEGITKGLRHIT
ENSLACP00000009322	latimeria_chalumnae	1433	vertebra	ORTH	175-199	0.0054	LARSALFAQLNQGETITKVLIVIT
ENSONIP00000003140	oreochromis_niloticus	1433	vertebra	ORTH	256-280	0.0054	AQHSALFAQLNQGMDITKGLKHVS
ENSPCAP00000001859	procavia_capensis	1433	vertebra	ORTH	212-236	0.0054	PSRSALFAQLNQGEAIIRGLRHVT
ENSMGAP00000005591	meleagris_gallopavo	1433	vertebra	ORTH	252-276	0.0054	ATRSALLASVFLASSFTCCLRHVS
ENSTBEP00000009167	tupaia_belangeri	1433	vertebra	ORTH	256-280	0.0054	PSRSALFSQLKQGAAIPKGLRHVT
ENSETEP00000014182	echinops_telfairi	1433	vertebra	ORTH	258-282	0.0054	PSRSALFAQLNQGEAITNGLRHVT
ENSEEUP00000005221	erinaceus_europaeus	1433	vertebra	ORTH	254-278	0.0054	PSRSALFAQLNQGEGITKGLRHVT
ENSPTRP00000030314	pan_troglodytes	1433	vertebra	ORTH	257-281	0.0054	PSRSALFAQLNQGEAITKGLRHVT
ENSPTRP00000001011	pan_troglodytes	1433	vertebra	ORTH	251-275	0.0054	ASRSALFAQINQGESITHALKHVS
ENSDNOP00000012474	dasypus_novemcinctus	1433	vertebra	ORTH	45-69	0.0054	PSRSALFAQLNQGEAITKGLRHVR
ENSMPUP00000014171	mustela_putorius_furo	1433	vertebra	ORTH	251-275	0.0054	ASRSALFAQINQGESITRALKHVS
ENSCPOP00000007937	cavia_porcellus	1433	vertebra	ORTH	257-281	0.0054	PSRSALFAQLNQGEAITKGLRHVT
ENSVPAP00000001911	vicugna_pacos	1433	vertebra	ORTH	257-281	0.0054	PSRSALFAQLNQGEAITKGLRHVT
ENSMGAP00000002776	meleagris_gallopavo	1433	vertebra	ORTH	259-283	0.0054	ASRSALFAQLNQGEAITKGLRHVS
ENSOCUP00000011006	oryctolagus_cuniculus	1433	vertebra	ORTH	251-275	0.0054	ASRSALFAQINQGESITHALKHVS
ENSCJAP00000032495	callithrix_jacchus	1433	vertebra	ORTH	237-261	0.0054	PSCSALFARLNQGEVITKGLWHVT
ENSPPYP00000001729	pongo_abelii	1433	vertebra	ORTH	251-275	0.0054	ASRSALFAQINQGESITHALKHVS
ENSAMEP00000004671	ailuropoda_melanoleuca	1433	vertebra	ORTH	251-275	0.0054	ASRSALFAQINQGESITHALKHVS
ENSVPAP00000002784	vicugna_pacos	1433	vertebra	ORTH	251-275	0.0054	ASRSALFAQINQGESITHALKHVS
ENSCJAP00000005057	callithrix_jacchus	1433	vertebra	ORTH	251-275	0.0054	ASRSALFAQINQGESITHALKHVS
ENSDORP00000002868	dipodomys_ordii	1433	vertebra	ORTH	251-275	0.0054	ASRSALFAQINQGESITHALKHVS
ENSBTAP00000017775	bos_taurus	1433	vertebra	ORTH	250-274	0.0054	ASRSALFAQINQGESITHALKHVS
ENSTTRP00000004098	tursiops_truncatus	1433	vertebra	ORTH	251-275	0.0054	ASRSALFAQINQGESITHALKHVS
ENSOGAP00000004912	otolemur_garnettii	1433	vertebra	ORTH	250-274	0.0054	TSRSALFAQINQGESITHALKHVS
ENSOANP00000018802	ornithorhynchus_anatinus	1433	vertebra	ORTH	255-279	0.0054	PSRSALFAQLNQGEAITRGLRHVS
ENSOCUP00000001578	oryctolagus_cuniculus	1433	vertebra	ORTH	320-344	0.0054	PSRSALFAQLNQGEAITKGLRHVT
ENSPSIP00000006833	pelodiscus_sinensis	1433	vertebra	ORTH	258-282	0.0054	TSRSALFAQLNQGEAITKGLRHVS
ENSNLEP00000014711	nomascus_leucogenys	1433	vertebra	ORTH	251-275	0.0054	ASRSALFAQINQGESITHALKHVS
ENSCJAP00000042188	callithrix_jacchus	1433	vertebra	ORTH	257-281	0.0054	PSRSALFAQLNQGEAITKGLRHVT
ENSOCUP00000024496	oryctolagus_cuniculus	1433	vertebra	ORTH	195-219	0.0054	SNDSVSCSAINQGENITDALKHVS
ENSGACP00000003475	gasterosteus_aculeatus	1433	vertebra	ORTH	247-271	0.0054	DNRNALFAAINQGSDITRALKHVS
ENSEEUP00000005311	erinaceus_europaeus	1433	vertebra	ORTH	153-177	0.0054	ASRSALFAQINQGESITHALKHVS
ENSDARP00000020578	danio_rerio	1433	vertebra	ORTH	243-267	0.0054	TNRNALFASINKGSDITKGLKHVS
ENSMICP00000013201	microcebus_murinus	1433	vertebra	ORTH	257-281	0.0054	PSRSALFAQLNQGEAITKGLRHVT
ENSMMUP00000002663	macaca_mulatta	1433	vertebra	ORTH	257-281	0.0054	PSRSALFAQLNQGEAITKGLRHVT
ENSLACP00000017029	latimeria_chalumnae	1433	vertebra	ORTH	248-272	0.0054	VSRSALFADLNQGDTVTKGLKHVS
ENSFCAP00000010750	felis_catus	1433	vertebra	ORTH	257-281	0.0054	PSRSALFAQLNQGEGITKGLRHVT
ENSECAP00000022220	equus_caballus	1433	vertebra	ORTH	251-275	0.0054	ASRSALFAQINQGESITHALKHVS
ENSTGUP00000001261	taeniopygia_guttata	1433	vertebra	ORTH	244-268	0.0054	ASRSALFAQINRGKELAHSGLRHV
ENSCAFP00000032545	canis_familiaris	1433	vertebra	ORTH	244-268	0.0054	ASHSALFAQINQGEITRAPKRVSD
ENSXMAP00000003485	xiphophorus_maculatus	1433	vertebra	ORTH	246-270	0.0054	PAXSLSYFSLLRFRFLTLSGLKHV
ENSSTOP00000005172	ictidomys_tridecemlineatus	1433	vertebra	ORTH	256-280	0.0054	PSRSALFAQLNQGEAITKGLRHVT
ENSCPOP00000005182	cavia_porcellus	1433	vertebra	ORTH	239-263	0.0054	ASRSALFAQINQGESITHALKHVS
ENSPMAP00000001130	petromyzon_marinus	1433	vertebra	ORTH	115-139	0.0054	SSRSELFAQINQGEHIASGLKHVS
ENSXETP00000031000	xenopus_tropicalis	1433	vertebra	ORTH	249-273	0.0054	VSRSQLFAQLNQGEKITKGLKHVS
ENSECAP00000009874	equus_caballus	1433	vertebra	ORTH	257-281	0.0054	PSRSALFAQLNQGAAITKGLRHVR
ENSMUSP00000101864	mus_musculus	1433	vertebra	ORTH	250-274	0.0054	ASRSALFAQINQGESITHALKHVS
ENSFCAP00000017123	felis_catus	1433	vertebra	ORTH	175-199	0.0054	SVSTVQINQGESITHALIHVSDNM
ENSTGUP00000006144	taeniopygia_guttata	1433	vertebra	ORTH	235-259	0.0054	ASRSALFAQLNQGEAITKGLRHVS
ENSFCAP00000011558	felis_catus	1433	vertebra	ORTH	251-275	0.0054	ASRSALFAQINQGESITHALKHVS
ENSMMUP00000012041	macaca_mulatta	1433	vertebra	ORTH	251-275	0.0054	ASRSALFAQINQGESITHALKHVS
ENSCAFP00000004483	canis_familiaris	1433	vertebra	ORTH	251-275	0.0054	ASRSALFAQINQGESITHALKHVS
ENSP00000361883	homo_sapiens	1433	vertebra	ORTH	251-275	0.0054	ASRSSLFAQINQGESITHALKHVS
ENSSSCP00000001139	sus_scrofa	1433	vertebra	ORTH	158-182	0.0054	PSRSALFAQLNQGEAITRGLRHVT
ENSGACP00000007106	gasterosteus_aculeatus	1433	vertebra	ORTH	253-277	0.0054	AQHSELFAQLNQGMDITKGLKHVS
ENSTTRP00000000368	tursiops_truncatus	1433	vertebra	ORTH	252-276	0.0054	PSRSALFAQLNQGEAITKGLRHVT
ENSGGOP00000024931	gorilla_gorilla	1433	vertebra	ORTH	251-275	0.0054	ASRSALFAQINQGESITHALKHVS
ENSTRUP00000023877	takifugu_rubripes	1433	vertebra	ORTH	262-286	0.0054	AQHSALFAQLNQGMDITKQGLKHI
ENSMODP00000013670	monodelphis_domestica	1433	vertebra	ORTH	257-281	0.0054	PSRSALFAQLNQGEAITKGLRHVS
ENSDARP00000067534	danio_rerio	1433	vertebra	ORTH	249-273	0.0054	VQHAALFAQLNQGEEITKGLKHVC
ENSONIP00000017168	oreochromis_niloticus	1433	vertebra	ORTH	252-276	0.0054	DNRNALFASLNKGSDITRGLKHVS
ENSPVAP00000015029	pteropus_vampyrus	1433	vertebra	ORTH	251-275	0.0054	ASRSALFAQINQGESITHALKHVS
ENSAPLP00000011682	anas_platyrhynchos	1433	vertebra	ORTH	250-274	0.0054	HKDKGSPAELFSASSVKGSLRHVS
ENSGGOP00000015931	gorilla_gorilla	1433	vertebra	ORTH	257-281	0.0054	PSRSALFAQLNQGEAITKGLRHVT
ENSFALP00000013980	ficedula_albicollis	1433	vertebra	ORTH	258-282	0.0054	AARSALFAQLNQGEAITKGLRHVS
ENSNLEP00000001316	nomascus_leucogenys	1433	vertebra	ORTH	257-281	0.0054	PSRSALFAQLNQGEAITKGLRHVT
ENSGGOP00000025996	gorilla_gorilla	1433	vertebra	ORTH	140-164	0.0054	PSCSALFAQFNQGEEPGLWHITDD
ENSDNOP00000013065	dasypus_novemcinctus	1433	vertebra	ORTH	251-275	0.0054	ASRSALFAQINQGESITHALKHVS
ENSGALP00000006218	gallus_gallus	1433	vertebra	ORTH	312-336	0.0054	ATRSALFAQINRGEGITSGLRHVS
FBpp0198101	drosophila_sechellia	1657	dros	ORTH	568-589	0.0014	RSALFAQINQGADITKAQSGG
ENSTNIP00000018482	tetraodon_nigroviridis	1800	vertebra	ORTH	796-812	4.2E-06	NSILVQIRKGVKLRRV
ENSOANP00000032267	ornithorhynchus_anatinus	1800	vertebra	ORTH	260-276	4.2E-06	KTPQASPLLTPPASPS
ENSOPRP00000010218	ochotona_princeps	1800	vertebra	ORTH	577-593	4.2E-06	NNILAQMGCGVKLKKQ
ENSORLP00000011372	oryzias_latipes	1800	vertebra	ORTH	778-794	4.2E-06	NSILVQIRKGVKLKRV
ENSGACP00000019850	gasterosteus_aculeatus	1800	vertebra	ORTH	735-751	4.2E-06	TSLMTAIRQGVALKKM
ENSPVAP00000008842	pteropus_vampyrus	1800	vertebra	ORTH	752-768	4.2E-06	EHILAAIRRGVKLKVH
ENSCHOP00000011255	choloepus_hoffmanni	1800	vertebra	ORTH	653-669	4.2E-06	EHILAAITQGVKLKKV
ENSTRUP00000022721	takifugu_rubripes	1800	vertebra	ORTH	818-834	4.2E-06	NSILVQIRKGVKLRRV
ENSFCAP00000009404	felis_catus	1861	vertebra	ORTH	398-414	0.00062	MLILDNNSFKVSSAKA	418-434	6.7E-06	MNRSNPTAKIGSDSKK
ENSORLP00000017737	oryzias_latipes	1861	vertebra	ORTH	400-416	0.00062	PSFDSPQPAQTSAGGE	417-433	6.7E-06	RGALLDQIRLGKSLKK
ENSVPAP00000011659	vicugna_pacos	2276	vertebra	ORTH	14-31	1.5E-07	RSALVEDIQQGTCIGKV
ENSXMAP00000018963	xiphophorus_maculatus	2276	vertebra	ORTH	36-53	1.5E-07	LRCVCVCVCVCSSLKSG
ENSORLP00000000152	oryzias_latipes	2276	vertebra	ORTH	16-33	1.5E-07	RGALLSDIHKGAKLKKV
ENSGACP00000005185	gasterosteus_aculeatus	3688	vertebra	ORTH	545-572	7.8E-05	GGRSALLSSIQAFSKGKLKRA
ENSETEP00000002651	echinops_telfairi	3688	vertebra	ORTH	548-575	7.8E-05	VGRGALLSSIQNFHKGTLRKAETCDHS
ENSXETP00000018994	xenopus_tropicalis	3688	vertebra	ORTH	551-578	7.8E-05	TDRGALLSSIQNFRKGGLKKAVTSDHS
ENSCSAVP00000015322	ciona_savignyi	3688	vertebra	ORTH	226-253	7.8E-05	AGRGALLGSIQDFSKSKLRKSVTVDKS
ENSMODP00000002896	monodelphis_domestica	3688	vertebra	ORTH	545-572	7.8E-05	TSRGALLSSIQNFQKGTLKRAETCDHS
FBpp0303549	drosophila_melanogaster	3688	vertebra	ORTH	704-731	7.8E-05	ASFNHQLTADMCNYKNSKSRRLEYSLK
ENSLACP00000000330	latimeria_chalumnae	5558	vertebra	ORTH	30-47	1.3E-05	HNVFTQFINKGLKILNV
ENSGACP00000015809	gasterosteus_aculeatus	5558	vertebra	ORTH	31-48	1.3E-05	RNALLSDIAKGSRLKKA
ENSMODP00000039229	monodelphis_domestica	5558	vertebra	ORTH	2029-12-01	1.3E-05	KRILFSKSSLTRRRDNT
ENSAPLP00000014808	anas_platyrhynchos	5633	vertebra	ORTH	223-236	2015-02-01	QGSNLLPLRHAEL
ENSTRUP00000038649	takifugu_rubripes	5633	vertebra	ORTH	367-380	2015-02-01	DGRASLLESIRNA
ENSMMUP00000027733	macaca_mulatta	5633	vertebra	ORTH	313-326	2015-02-01	GGRATLLESIRQA
ENSTNIP00000022417	tetraodon_nigroviridis	5633	vertebra	ORTH	354-367	2015-02-01	DGRASLLESIRNA
ENSTBEP00000002543	tupaia_belangeri	5633	vertebra	ORTH	184-197	2015-02-01	RGWALLESIRQAG
ENSXMAP00000003930	xiphophorus_maculatus	5633	vertebra	ORTH	359-372	2015-02-01	DGRASLLESIRNA
ENSORLP00000011178	oryzias_latipes	5633	vertebra	ORTH	359-372	2015-02-01	DGRASLLESIRNA
ENSLAFP00000025306	loxodonta_africana	5633	vertebra	ORTH	367-380	2015-02-01	SGRATLLESIRQA
ENSLACP00000023047	latimeria_chalumnae	5633	vertebra	ORTH	359-372	2015-02-01	NGRASLLESIRRA
ENSCSAVP00000009978	ciona_savignyi	5633	vertebra	ORTH	341-354	2015-02-01	QSGDRSSLMESIR
ENSP00000317542	homo_sapiens	5633	vertebra	ORTH	372-385	2015-02-01	GGWATLLESIRQA
ENSONIP00000018958	oreochromis_niloticus	5633	vertebra	ORTH	360-373	2015-02-01	DGRASLLESIRNA
ENSDARP00000087184	danio_rerio	5633	vertebra	ORTH	369-382	2015-02-01	NGRASLLESIRNA
FBpp0087097	drosophila_melanogaster	5633.37	dros,vertebra	ORTH	391-401	0.24	RSELMAAIRN
ENSETEP00000000421	echinops_telfairi	14173	vertebra	ORTH	123-138	0.029	TSITEVQEQFAERLQ
ENSOANP00000030773	ornithorhynchus_anatinus	14173	vertebra	ORTH	41-56	0.029	ASTGDVKEQYEVLIR
ISCW011325-PA	ixodes_scapularis	26510	metazoa	ORTH	1027-1051	0.0003	IDLREQILSQCLLESDGACDSIVG
